# Supplementary material for: Electrospun PCL Patches with Controlled Fiber Morphology and Mechanical Performance for Skin Moisturization via Long-Term Release of Hemp Oil for Atopic Dermatitis
Source: Membranes (Basel). 2020 Dec 31;11(1):26. doi: 10.3390/membranes11010026 (PMC7824198; doi:10.3390/membranes11010026)
Supplement: Supplementary file 1 [file membranes-11-00026-s001.zip]

Archive with 3 entries (3 files):
- membranes-1031930-SI.pdf
- Movie S1.gif
- Movie S2.gif
